# Supplementary material for: Community Participatory Approach to Design, Test, and Implement Interventions That Reduce Risk of Bat-Borne Disease Spillover: A Case Study from Cambodia
Source: Trop Med Infect Dis. 2025 Dec 27;11(1):7. doi: 10.3390/tropicalmed11010007 (PMC12846364; doi:10.3390/tropicalmed11010007)
Supplement: Supplementary file 1 [file tropicalmed-11-00007-s001.zip]

Archive with 4 entries (4 files):
- File S1. Cambodia Activity 1.2.6.1 Research On Bat Ecology and Prevalence of Pathogens.pdf
- File S2. Cambodia Activity 1262_Final report of food water and surface contamination assessment.pdf
- File S3. Non-biological sampling in bat guano farms.pdf
- File S4. Trials implemented by BGPs and NBGPs during TIPs.pdf
